# Supplementary material for: Accumulation of Genetic and Epigenetic Alterations in the Background Liver and Emergence of Hepatocellular Carcinoma in Patients with Non-Alcoholic Fatty Liver Disease
Source: Cells. 2021 Nov 21;10(11):3257. doi: 10.3390/cells10113257 (PMC8619206; doi:10.3390/cells10113257)
Supplement: Supplementary file 1 [file cells-10-03257-s001.zip]

Archive with 4 entries (4 files):
- Supplemental Figure S1.TIF
- Supplemental Table S1.pdf
- Supplemental Table S2.pdf
- Supplemental Table S3.pdf
